# Supplementary material for: Changes in the Intranetwork and Internetwork Connectivity of the Default Mode Network and Olfactory Network in Patients with COVID-19 and Olfactory Dysfunction
Source: Brain Sci. 2022 Apr 18;12(4):511. doi: 10.3390/brainsci12040511 (PMC9029634; doi:10.3390/brainsci12040511)
Supplement: Supplementary file 1 [file brainsci-12-00511-s001.zip]

Archive with 1 entries (1 files):
- brainsci-1657846-SI.pdf
